# Supplementary material for: The Effect of Lipopolysaccharides from Salmonella enterica on the Size, Density, and Compressibility of Phospholipid Vesicles
Source: Biomimetics (Basel). 2025 Jan 15;10(1):55. doi: 10.3390/biomimetics10010055 (PMC11759865; doi:10.3390/biomimetics10010055)
Supplement: Supplementary file 1 [file biomimetics-10-00055-s001.zip]

Archive with 1 entries (1 files):
- biomimetics-3326977-supplementary.pdf
